# Supplementary material for: Molecular Characterization and Functional Analysis of Odorant-Binding Proteins in Ectropis grisescens
Source: Int J Mol Sci. 2025 May 10;26(10):4568. doi: 10.3390/ijms26104568 (PMC12110804; doi:10.3390/ijms26104568)
Supplement: Supplementary file 1 [file ijms-26-04568-s001.zip]

Archive with 1 entries (1 files):
- ijms-3592162-supplementary.pdf
